# Supplementary material for: In silico approach to reveal viral populations in grapevine cultivar Tannat using transcriptome data
Source: Sci Rep. 2015 Oct 28;5:15841. doi: 10.1038/srep15841 (PMC4623741; doi:10.1038/srep15841)
Supplement: Supplementary Dataset [file srep15841-s2.xls]

## Sheet: Table S1
Supplementary Table 1. Summary of 11 grapevine libraries used for identification of viruses and viroids.
Accession No.	No. of reads	Name of library	Description	Developmental stage
SRR866531	3701327	G1R1	Grain1 Replicate1	Whole berry at 1 week post flowering
SRR866540	2365537	G1R2	Grain1 Replicate2	Whole berry at 1 week post flowering
SRR866544	5717839	G1R3	Grain1 Replicate3	Whole berry at 1 week post flowering
SRR866568	3406792	S2R1	Skin2 Replicate1	Skin at 5 weeks post flowering
SRR866569	3262351	S2R2	Skin2 Replicate2	Skin at 5 weeks post flowering
SRR866570	3740934	S2R3	Skin2 Replicate3	Skin at 5 weeks post flowering
SRR866571	3638256	S3R1	Skin3 Replicate1	Skin at 7 weeks post flowering
SRR866572	3171567	S3R2	Skin3 Replicate2	Skin at 7 weeks post flowering
SRR866574	3066270	SD3R1	Seed3 Replicate1	Seeds at 7 weeks post flowering
SRR866575	3226157	SD3R2	Seed3 Replicate2	Seeds at 7 weeks post flowering
SRR866576	4289352	SD3R3	Seed3 Replicate3	Seeds at 7 weeks post flowering

## Sheet: Table S2
Supplementary Table 2. Summary of identified viruses and viroids using de novo assembled contig with individual library.
Name	Abbreviation	Accession No.	Size	G1R1	G1R2	G1R3	S2R1	S2R2	S2R3	S3R1	S3R2	SD3R1	SD3R2	SD3R3	Total
Alfalfa mosaic virus	AMV	NC_002024.2	2593							2					2
Cucumber mosaic virus	CMV	NC_002034.1	3357							7					7
Grapevine leafroll-associated virus 2	GLRaV2	NC_007448.1	16494							25	21		21	10	77
Grapevine Pinot gris virus	GPGV	NC_015782.1	7275	3	3	2	3	3	3	3	14	26	13	24	97
Grapevine rootstock stem lesion associated virus	GRSLaV	NC_004724.1	16527							1					1
Grapevine yellow speckle viroid 1	GYSVd1	NC_001920.1	366	25	22	17	3	1	17	9	4	7	10	4	119
Hop stunt viroid	HSVd	NC_001351.1	302	2		3	33	25	3	3	3	3	3	3	81
Maize rayado fino virus	MRFV	NC_002786.1	6305				2								2
Oat blue dwarf virus	OBDV	NC_001793.1	6509									1		2	3
Potato virus S	PVS	NC_007289.1	8478									2			2
Potato virus Y	PVY	NC_001616.1	9704							13					13
Grapevine rupestris stem pitting associated virus-1	GRSPaV-1	NC_001948.1	8744	2	1	1	1	1	1	1	1	1	1		11
Total				32	26	23	42	30	24	64	43	40	48	43	415

## Sheet: Table S3
Supplementary Table S3. Summary of identified virues and viroids using de novo assembled contigs with all 11 libraries.
				G1R1		G1R2		G1R3		S2R1		S2R2		S2R3		S3R1		S3R2		SD3R1		SD3R2		SD3R3		Total
Name	Abbreviation	Accession No.	Size	Read No.	Copy No.	Read No.	Copy No.	Read No.	Copy No.	Read No.	Copy No.	Read No.	Copy No.	Read No.	Copy No.	Read No.	Copy No.	Read No.	Copy No.	Read No.	Copy No.	Read No.	Copy No.	Read No.	Copy No.	Read No.	Copy No.
Alfalfa mosaic virus	AMV	NC_002024.2	2593													29	1.12958									30.1296	1.17358
Cucumber mosaic virus	CMV	NC_002034.1	3357													63	1.89544									64.8954	1.95247
Grapevine leafroll-associated virus 2	GLRaV2	NC_007448.1	16494													475	2.90863	395	2.41876			412	2.52286	29	0.17758	1318.85	8.0759
Grapevine Pinot gris virus	GPGV	NC_015782.1	7275	21	0.291546	6	0.083299	18	0.249897	8	0.111065	17	0.236014	13	0.180481	4203	58.3509	4638	64.3901	2254	31.2926	2283	31.6953	487	6.7611	14134.9	196.237
Grapevine rootstock stem lesion associated virus	GRSLaV	NC_004724.1	16527													20	0.122224									20.1222	0.122971
Grapevine yellow speckle viroid 1	GYSVd1	NC_001920.1	366	1465.33	404.366	3573	985.992	7856	2167.91	1628	449.257	1798	496.169	962	265.47	1297	357.915	1293	356.811	446	123.077	2303	635.527	338	93.2732	29201.8	8058.43
Hop stunt viroid	HSVd	NC_001351.1	302	1188.25	397.397	3320	1110.33	6599	2206.95	3204	1071.54	3167	1059.16	1762	589.278	3239	1083.24	3031	1013.68	859	287.281	5137	1718	1788	597.974	43831.1	14658.8
Maize rayado fino virus	MRFV	NC_002786.1	6305							1	0.016019															1.01602	0.0162756
Oat blue dwarf virus	OBDV	NC_001793.1	6509																	3	0.0465509			2	0.031034	5.04655	0.0783072
Potato virus S	PVS	NC_007289.1	8478																	16	0.190611					16.1906	0.192882
Potato virus Y	PVY	NC_001616.1	9704													15533	161.669									15694.7	163.351
Grapevine rupestris stem pitting associated virus-1	GRSPaV-1	NC_001948.1	8744	256.011	2.95713	13636	157.506	39193	452.71	286374	3307.84	281343	3249.73	185989	2148.32	98558	1138.42	123265	1423.81	9979	115.265	71627	827.348	7148	82.565	1.13019e+06	13054.6

## Sheet: Table S4
Supplementary Table 4. Summary of identified viral contigs, which were de novo assembled using all 11 libraries.
Index	Name of library	Accession No.	Size of contig	Tissue	Accession No. of matched virus or viroid	Name of virus or viroid	%id	alignment length	mismatches	gap openings	query start	query end	subject start	subject end	E value	bit score
1	S3R3	GAKH01112276	392	Skin	NC_007448.1	Grapevine leafroll-associated virus 2	86.89	389	49	2	1	388	13134	12747	7e-121	435
2	S3R3	GAKH01111732	7254	Skin	NC_015782.1	Grapevine Pinot gris virus	96.8	7039	204	20	1	7024	7266	234	0	11732
3	S3R3	GAKH01111261	8167	Skin	NC_001948.1	Rupestris stem pitting associated virus-1	87.22	8176	1027	16	1	8167	8291	125	0	9295
4	S3R3	GAKH01111216	2491	Skin	NC_007448.1	Grapevine leafroll-associated virus 2	87.95	2399	262	13	1	2393	13975	16352	0	2804
5	S3R3	GAKH01108987	337	Skin	AY368590.1	Rupestris stem pitting associated virus-1	94.06	303	18	0	1	303	4111	4413	4e-129	460
6	S3R3	GAKH01108437	853	Skin	NC_001948.1	Rupestris stem pitting associated virus-1	80.7	855	160	5	1	853	7515	8366	0	660
7	S3R3	GAKH01108137	334	Skin	NC_007448.1	Grapevine leafroll-associated virus 2	89.6	202	20	1	1	201	10400	10601	5e-67	255
8	S3R3	GAKH01108054	971	Skin	AJ249360.1	Grapevine Red Globe virus	81.25	400	75	0	1	400	39	438	2e-87	324
9	S3R3	GAKH01108053	1159	Skin	AY128949.1	Grapevine rupestris vein feathering virus	87.35	901	92	19	273	1159	895	1787	0	1013
10	S3R3	GAKH01107023	8192	Skin	NC_001948.1	Rupestris stem pitting associated virus-1	79.91	4733	933	18	1	4724	8366	3643	0	3458
11	S3R3	GAKH01107022	8496	Skin	NC_001948.1	Rupestris stem pitting associated virus-1	83.29	814	129	7	1	811	8366	7557	0	743
12	S3R3	GAKH01107021	8339	Skin	NC_001948.1	Rupestris stem pitting associated virus-1	79.27	6154	1243	32	1	6138	8366	2230	0	4266
13	S3R3	GAKH01107020	263	Skin	AY368590.1	Rupestris stem pitting associated virus-1	96.2	263	10	0	1	263	6913	6651	2e-120	431
14	S3R3	GAKH01107019	204	Skin	EF105294.1	Rupestris stem pitting associated virus-1	93.63	204	13	0	1	204	1595	1392	1e-82	305
15	S3R3	GAKH01106016	233	Skin	NC_007448.1	Grapevine leafroll-associated virus 2	89.47	228	24	0	1	228	13451	13678	3e-77	289
16	S3R1	GAKH01105535	390	Skin	NC_001351.1	Hop stunt viroid	92.11	266	10	10	91	350	1	261	9e-100	364
17	S3R1	GAKH01105105	208	Skin	NC_007448.1	Grapevine leafroll-associated virus 2	83.82	204	33	0	5	208	11836	11633	6e-49	195
18	S3R1	GAKH01104889	805	Skin	NC_001616.1	Potato virus Y	91.93	805	65	0	1	805	2304	1500	0	1127
19	S3R1	GAKH01104634	8777	Skin	NC_001948.1	Rupestris stem pitting associated virus-1	89.09	8368	900	13	1	8361	88	8449	0	10384
20	S3R1	GAKH01104017	590	Skin	AY368590.1	Rupestris stem pitting associated virus-1	92.2	590	46	0	1	590	5177	4588	0	835
21	S3R1	GAKH01103862	2731	Skin	EF105294.1	Rupestris stem pitting associated virus-1	95.84	1153	47	1	1577	2729	772	1923	0	1862
22	S3R1	GAKH01103861	7601	Skin	NC_001948.1	Rupestris stem pitting associated virus-1	76.19	1369	322	4	1	1367	275	1641	0	719
23	S3R1	GAKH01103830	448	Skin	NC_007448.1	Grapevine leafroll-associated virus 2	88.41	164	19	0	61	224	10512	10349	1e-49	198
24	S3R1	GAKH01103829	289	Skin	EU760791.1	Grapevine leafroll-associated virus 2	99.24	262	2	0	28	289	3	264	4e-133	473
25	S3R1	GAKH01103523	6250	Skin	AY368172.2	Rupestris stem pitting associated virus-1	79.72	4325	846	30	1	4309	6538	2229	0	3099
26	S3R1	GAKH01103465	7654	Skin	NC_001948.1	Rupestris stem pitting associated virus-1	78.45	5544	1165	29	2081	7609	2237	7765	0	3592
27	S3R1	GAKH01103464	7787	Skin	NC_001948.1	Rupestris stem pitting associated virus-1	79.43	2849	577	9	4898	7742	4922	7765	0	2008
28	S3R1	GAKH01103463	283	Skin	AY368590.1	Rupestris stem pitting associated virus-1	97.53	283	7	0	1	283	2592	2874	2e-136	484
29	S3R1	GAKH01103462	213	Skin	AB277783.1	Rupestris stem pitting associated virus-1	93.43	213	14	0	1	213	830	1042	6e-86	316
30	S3R1	GAKH01102480	1464	Skin	NC_001616.1	Potato virus Y	82.51	1464	250	6	1	1461	30	1490	0	1280
31	S3R1	GAKH01102238	336	Skin	AJ249360.1	Grapevine Red Globe virus	83.61	183	28	2	154	335	572	391	8e-42	171
32	S3R1	GAKH01102091	3946	Skin	AY706994.1	Grapevine rupestris vein feathering virus	82.3	2074	346	18	1883	3945	4500	6563	0	1777
33	S3R1	GAKH01102075	253	Skin	NC_001616.1	Potato virus Y	94.07	253	15	0	1	253	9049	9301	4e-106	385
34	S3R1	GAKH01101029	6918	Skin	NC_001616.1	Potato virus Y	88.34	6929	784	22	1	6914	9603	2684	0	8298
35	S2R3	GAKH01099841	1300	Skin	AY368590.1	Rupestris stem pitting associated virus-1	89.58	758	77	2	545	1300	1741	2498	0	961
36	S2R3	GAKH01099505	471	Skin	NC_001351.1	Hop stunt viroid	91.86	307	15	9	9	310	302	1	2e-116	420
37	S2R3	GAKH01099224	402	Skin	NC_001920.1	Grapevine yellow speckle viroid 1	89.37	207	16	6	199	402	1	204	6e-67	255
38	S2R3	GAKH01098828	1552	Skin	NC_001948.1	Rupestris stem pitting associated virus-1	100	48	0	0	1505	1552	7702	7749	2e-16	89.8
39	S2R3	GAKH01098827	1378	Skin	NC_001948.1	Rupestris stem pitting associated virus-1	100	48	0	0	1331	1378	7702	7749	2e-16	89.8
40	S2R3	GAKH01094835	438	Skin	AB277787.1	Rupestris stem pitting associated virus-1	93.61	438	28	0	1	438	1851	1414	0	654
41	S2R3	GAKH01094834	9180	Skin	NC_001948.1	Rupestris stem pitting associated virus-1	78.76	2509	510	21	775	3271	8055	5558	0	1661
42	S2R3	GAKH01094833	9176	Skin	NC_001948.1	Rupestris stem pitting associated virus-1	80.77	1882	352	10	318	2195	8433	6558	0	1461
43	S2R3	GAKH01094832	9194	Skin	NC_001948.1	Rupestris stem pitting associated virus-1	82.9	1901	298	15	7031	8928	6608	8484	0	1685
44	S2R3	GAKH01094831	8798	Skin	NC_001948.1	Rupestris stem pitting associated virus-1	87.41	8441	1046	17	318	8750	8433	2	0	9684
45	S2R3	GAKH01094830	8812	Skin	NC_001948.1	Rupestris stem pitting associated virus-1	79.7	6247	1221	35	2316	8546	2269	8484	0	4470
46	S2R3	GAKH01094392	1999	Skin	NC_001351.1	Hop stunt viroid	93.88	49	2	1	1952	1999	185	137	3e-11	73.1
47	S2R3	GAKH01086770	1222	Skin	NC_015782.1	Grapevine Pinot gris virus	100	51	0	0	998	1048	104	154	4e-18	95.3
48	S2R3	GAKH01086769	1779	Skin	NC_015782.1	Grapevine Pinot gris virus	100	51	0	0	1555	1605	104	154	6e-18	95.3
49	S2R2	GAKH01081360	5859	Skin	AY368590.1	Rupestris stem pitting associated virus-1	93.22	3452	232	2	1226	4675	1349	4800	0	5077
50	S2R2	GAKH01081359	6211	Skin	NC_001948.1	Rupestris stem pitting associated virus-1	78.57	1106	233	4	1	1104	157	1260	0	726
51	S2R2	GAKH01081358	6094	Skin	NC_001948.1	Rupestris stem pitting associated virus-1	79.63	3274	646	20	2465	5727	2237	5500	0	2331
52	S2R2	GAKH01081357	6038	Skin	NC_001948.1	Rupestris stem pitting associated virus-1	78.57	1106	233	4	1	1104	157	1260	0	726
53	S2R2	GAKH01071172	3916	Skin	NC_001948.1	Rupestris stem pitting associated virus-1	78.93	1400	289	5	2516	3912	6981	5585	0	948
54	S2R2	GAKH01071171	9696	Skin	NC_001948.1	Rupestris stem pitting associated virus-1	78.5	4712	983	29	2845	7541	6942	2246	0	3064
55	S2R2	GAKH01071170	9418	Skin	NC_001948.1	Rupestris stem pitting associated virus-1	94.66	8110	428	5	1	8107	176	8283	0	12574
56	S2R1	GAKH01069456	1020	Skin	EF105294.1	Rupestris stem pitting associated virus-1	90.5	800	73	1	1	797	801	2	0	1053
57	S2R1	GAKH01069455	223	Skin	GQ478314.1	Rupestris stem pitting associated virus-1	92.38	223	17	0	1	223	454	232	2e-86	318
58	S2R1	GAKH01069454	1096	Skin	AM181038.1	Rupestris stem pitting associated virus-1	89.98	659	65	1	282	940	658	1	0	850
59	S2R1	GAKH01069453	677	Skin	AY368590.1	Rupestris stem pitting associated virus-1	93.65	677	43	0	1	677	3961	3285	0	1013
60	S2R1	GAKH01069452	310	Skin	AY368590.1	Rupestris stem pitting associated virus-1	92.13	305	24	0	1	305	2997	2693	3e-120	431
61	S2R1	GAKH01069451	750	Skin	AY368590.1	Rupestris stem pitting associated virus-1	89.6	750	78	0	1	750	1798	2547	0	953
62	S2R1	GAKH01069450	9890	Skin	NC_001948.1	Rupestris stem pitting associated virus-1	83.16	1686	267	17	197	1874	8581	6905	0	1524
63	S2R1	GAKH01069449	8814	Skin	NC_001948.1	Rupestris stem pitting associated virus-1	94.39	8577	474	7	197	8769	8581	8	0	13169
64	S2R1	GAKH01069448	9442	Skin	NC_001948.1	Rupestris stem pitting associated virus-1	81.39	2649	483	10	197	2841	8581	5939	0	2152
65	S2R1	GAKH01064429	235	Skin	NC_015782.1	Grapevine Pinot gris virus	94.87	39	1	1	197	235	153	116	3e-08	60.2
66	S2R1	GAKH01063921	432	Skin	NC_001351.1	Hop stunt viroid	92.48	306	14	9	9	309	302	1	3e-119	429
67	S2R1	GAKH01063824	415	Skin	NC_001920.1	Grapevine yellow speckle viroid 1	89.19	370	29	11	3	367	1	364	7e-126	451
68	SD3R3	GAKH01059155	399	Seeds	AY368590.1	Rupestris stem pitting associated virus-1	94.95	396	20	0	1	396	4146	4541	2e-177	621
69	SD3R3	GAKH01058573	2041	Seeds	AB277787.1	Rupestris stem pitting associated virus-1	94.01	1903	114	0	1	1903	1907	5	0	2883
70	SD3R3	GAKH01058417	407	Seeds	NC_001351.1	Hop stunt viroid	92.51	307	13	9	11	312	1	302	9e-120	431
71	SD3R3	GAKH01058390	837	Seeds	NC_001948.1	Rupestris stem pitting associated virus-1	81.31	792	142	6	49	837	7563	8351	0	638
72	SD3R3	GAKH01057872	261	Seeds	AY368590.1	Rupestris stem pitting associated virus-1	86.97	261	34	0	1	261	2261	2001	3e-79	294
73	SD3R3	GAKH01057871	348	Seeds	AY368590.1	Rupestris stem pitting associated virus-1	89.85	335	30	4	16	348	2040	1708	4e-119	427
74	SD3R3	GAKH01057524	435	Seeds	AB277787.1	Rupestris stem pitting associated virus-1	92.86	434	31	0	1	434	1389	956	4e-180	630
75	SD3R3	GAKH01057207	528	Seeds	NC_001948.1	Rupestris stem pitting associated virus-1	81.75	526	92	4	1	524	726	203	3e-121	436
76	SD3R3	GAKH01056892	677	Seeds	AB277787.1	Rupestris stem pitting associated virus-1	93.01	687	38	1	1	677	1088	402	0	994
77	SD3R3	GAKH01056628	1735	Seeds	AJ249357.2	Grapevine asteroid mosaic-associated virus	75.2	488	99	19	1245	1721	4989	4513	6e-53	211
78	SD3R3	GAKH01056097	1313	Seeds	AB277787.1	Rupestris stem pitting associated virus-1	75	308	69	7	1010	1313	5568	5265	3e-30	135
79	SD3R2	GAKH01055240	415	Seeds	NC_001920.1	Grapevine yellow speckle viroid 1	87.1	279	26	10	142	415	364	91	2e-82	307
80	SD3R2	GAKH01055070	4875	Seeds	AY368172.2	Rupestris stem pitting associated virus-1	93.06	663	46	0	2698	3360	2	664	0	970
81	SD3R2	GAKH01054510	894	Seeds	AY368590.1	Rupestris stem pitting associated virus-1	91.85	896	70	3	1	894	5557	4663	0	1247
82	SD3R2	GAKH01054378	7565	Seeds	NC_001948.1	Rupestris stem pitting associated virus-1	78.42	1543	325	8	1	1539	88	1626	0	998
83	SD3R2	GAKH01054377	1027	Seeds	AY368590.1	Rupestris stem pitting associated virus-1	97.96	1027	21	0	1	1027	1440	2466	0	1781
84	SD3R2	GAKH01054370	8604	Seeds	NC_001948.1	Rupestris stem pitting associated virus-1	96.7	8609	276	7	1	8604	100	8705	0	14320
85	SD3R2	GAKH01054369	1839	Seeds	NC_001948.1	Rupestris stem pitting associated virus-1	81.78	1839	319	16	9	1839	6875	8705	0	1526
86	SD3R2	GAKH01054208	264	Seeds	NC_007448.1	Grapevine leafroll-associated virus 2	89.02	264	29	0	1	264	13336	13073	8e-89	327
87	SD3R2	GAKH01054104	202	Seeds	NC_007448.1	Grapevine leafroll-associated virus 2	95.05	202	10	0	1	202	13899	13698	3e-86	318
88	SD3R2	GAKH01053494	369	Seeds	NC_007448.1	Grapevine leafroll-associated virus 2	87.66	154	19	0	216	369	10512	10359	3e-44	180
89	SD3R2	GAKH01052517	223	Seeds	HM059037.1	Rupestris stem pitting associated virus-1	81.11	90	17	0	114	203	7	96	1e-12	73.1
90	SD3R1	GAKH01049879	5798	Seeds	NC_001948.1	Rupestris stem pitting associated virus-1	79.1	1560	324	2	45	1603	2	1560	0	1074
91	SD3R1	GAKH01049878	236	Seeds	AM181038.1	Rupestris stem pitting associated virus-1	91.91	235	19	0	2	236	371	605	8e-90	329
92	SD3R1	GAKH01049877	317	Seeds	AY368590.1	Rupestris stem pitting associated virus-1	80.7	285	53	2	34	317	3061	3344	7e-57	220
93	SD3R1	GAKH01049875	1074	Seeds	NC_001948.1	Rupestris stem pitting associated virus-1	84.81	1073	159	4	4	1074	7560	8630	0	1075
94	SD3R1	GAKH01049874	371	Seeds	NC_001948.1	Rupestris stem pitting associated virus-1	95.42	371	17	0	1	371	8260	8630	4e-168	592
95	SD3R1	GAKH01049681	256	Seeds	AY340585.1	Rupestris stem pitting associated virus-1	83.67	196	32	0	2	197	488	293	2e-46	185
96	SD3R1	GAKH01047445	415	Seeds	NC_001920.1	Grapevine yellow speckle viroid 1	89.64	338	21	13	1	331	34	364	7e-116	418
97	SD3R1	GAKH01047155	921	Seeds	AJ249357.2	Grapevine asteroid mosaic-associated virus	79.73	898	171	11	27	918	5326	4434	0	640
98	SD3R1	GAKH01047153	274	Seeds	KJ801847.1	Rupestris stem pitting associated virus-1	96.72	274	9	0	1	274	2520	2247	4e-128	457
99	SD3R1	GAKH01046481	662	Seeds	AB277783.1	Rupestris stem pitting associated virus-1	93.66	662	42	0	1	662	1507	846	0	990
100	G1R3	GAKH01041416	8236	Grain	NC_001948.1	Rupestris stem pitting associated virus-1	87.45	7317	901	16	930	8236	1112	8421	0	8412
101	G1R3	GAKH01025238	8662	Grain	NC_001948.1	Rupestris stem pitting associated virus-1	79.36	6324	1273	31	2165	8472	2246	8553	0	4421
102	G1R3	GAKH01025237	8976	Grain	NC_001948.1	Rupestris stem pitting associated virus-1	79.41	6329	1277	25	2472	8786	2237	8553	0	4447
103	G1R3	GAKH01024650	464	Grain	NC_001920.1	Grapevine yellow speckle viroid 1	88.15	329	28	11	1	324	323	1	1e-104	381
104	G1R2	GAKH01021034	415	Grain	NC_001920.1	Grapevine yellow speckle viroid 1	88.33	300	25	10	1	295	70	364	7e-96	351
105	G1R2	GAKH01016554	373	Grain	AY368590.1	Rupestris stem pitting associated virus-1	92.23	373	21	2	1	373	402	766	2e-147	521
106	G1R2	GAKH01015925	1189	Grain	NC_001948.1	Rupestris stem pitting associated virus-1	90.94	1148	100	4	1	1146	7544	8689	0	1541
107	G1R2	GAKH01015924	8784	Grain	NC_001948.1	Rupestris stem pitting associated virus-1	80.62	2890	552	8	5856	8741	5804	8689	0	2230
108	G1R1	GAKH01015090	236	Grain	NC_001351.1	Hop stunt viroid	96.22	238	4	4	1	233	65	302	4e-106	385
109	G1R1	GAKH01015089	276	Grain	NC_001351.1	Hop stunt viroid	96.22	238	4	4	41	273	65	302	5e-106	385
110	G1R1	GAKH01012318	2706	Grain	NC_015782.1	Grapevine Pinot gris virus	100	51	0	0	1000	1050	104	154	9e-18	95.3
111	G1R1	GAKH01012317	3296	Grain	NC_015782.1	Grapevine Pinot gris virus	100	51	0	0	1590	1640	104	154	1e-17	95.3
112	G1R1	GAKH01008842	353	Grain	NC_001948.1	Rupestris stem pitting associated virus-1	83.15	356	47	9	1	353	8293	8638	3e-84	313
113	G1R1	GAKH01002210	8550	Grain	NC_001948.1	Rupestris stem pitting associated virus-1	87.77	8559	1027	20	2	8550	83	8631	0	9989
114	G1R1	GAKH01000177	265	Grain	AY368590.1	Rupestris stem pitting associated virus-1	93.21	265	18	0	1	265	2850	2586	4e-108	390
115	G1R1	GAKH01000176	672	Grain	AY368590.1	Rupestris stem pitting associated virus-1	90.18	672	66	0	1	672	2469	1798	0	876
116	G1R1	GAKH01000175	375	Grain	AY368590.1	Rupestris stem pitting associated virus-1	91.76	376	29	2	1	375	1821	1447	2e-147	521
